# Supplementary material for: Pichia pastoris protease‐deficient and auxotrophic strains generated by a novel, user‐friendly vector toolbox for gene deletion
Source: Yeast. 2019 Jul 30;36(9):557–70. doi: 10.1002/yea.3426 (PMC6771850; doi:10.1002/yea.3426)
Supplement: Supplementary file 1 — Table S1: Primers used in this study [file YEA-36-557-s001.xlsx]

## Sheet: Tabelle1
	Table S1: Primers used in this study
	Primer List	5'-3'
	PciIFRTSfiI1F	TCACATGTGAAGTTCCTATACTTTCTAGAGAATAGGAACTTCGGCCGATCAGGCCCAACTTACTCCAACCTTCTACGA
	BglIIFRTSfiI2R	TTAGATCTGAAGTTCCTATTCTCTAGAAAGTATAGGAACTTCGGCCCTAGTGGCCGAGTTAGAGTTGACAACACGGCAG
	P(AOX1)forw	AAGGTACCAGATCTAACATCCAAAGACGAAAG
	PAox1R	CGTTTCGAATAATTAGTTGTTTTTTGATCTTC
	FLPF	TTATTCGAAACGATGCCACAATTTGATATATTATG
	FLPR	TTATATGCGTCTATTTATGTAGGATGAAAGG
	Aox1TTF	GACGCATATAAGTTTTAGCCTTAGACATGACTG
	Aox1TTR	CGTTCCGTTCCGCACAAACGAAGGTCTCAC
	PAGR4F	CTTCGTTTGTGCGGAACGGAACGTATCTTAG
	PARG4R	GTAACAACACTAGCTGGTAATAAGTTTAGAAC
	EM72F	CTTATTACCAGCTAGTGTTGTTACTTTATACTTCCG
	ZeoR	CAAACTCAGTATATTAGTCCTGCTCTTCTGCGAC
	Arg4TTF	GAGCAGGACTAATATACTGAGTTTGTTAATGATA
	Arg4TTKpnIR	GTGGTACCAATGCGAGGATGCTGCTGGAGAC
	PucOriPciIR	ACATGTGAGCAAAAGGCCAGCAAAAGG
	PucOriKpnIF	CCAGCAGCATCCTCGCATTGGTACCACTGAGCGTCAGAC
Gene deletion
met2D	3UTRMET2F	TCGGCCGATCAGGCCGCTACAAAGTAAAAATTTGCCTCACGC
	3UTRMET2R	GGACTTATGGTAGTTGGATTTAAATTCTAGTTGGGCTTGTGTACCTTTG
	5UTRMET2F	GCCCAACTAGAATTTAAATCCAACTACCATAAGTCCTAGCTC
	5UTRMET2R	TCGGCCCTAGTGGCCAATTCAATATGTTGAGGCG
	Up5UTRMET2F	CCACCAGTAACTTTCCCTATATACTCAGC
	Down3UTRMET2R	GATACGTAGTCTGCTCTTTGCTTTCTG
lys2D	3'UTRLys2F	TCGGCCGATCAGGCCTTCTATATGTAAGTGATATTAAAC
	3'UTRLys2R	CGCCCAAGTTGAAATATTCAGAAGTACGGGGTAGAAGGCC
	5'UTRLys2F	TGAATATTTCAACTTGGGCGTCAGC
	5'UTRLys2R	TCGGCCCTAGTGGCCGGTTCGTTCTTAAGAGTGCG
	5'Lys2OutsideF	GAGAAGAAGAGGAAACTGCC
	3'Lys2OutsideR	CACATGTGGACATACTCCCATG
pro3D	3UTRPRO3F	TTTCTAGAGAATAGGAACTTCGGTAAATTCACTGACTGCCTCTTTCTTTC
	3UTRPRO3R	CTTGGAATGGTTAATTTAAATATTTTCAGTATCAAACCCGTTGAACTTG
	5UTRPRO3F	GATACTGAAAATATTTAAATTAACCATTCCAAGAAATGCATCTTTCCG
	5UTRPRO3R	TCTCTAGAAAGTATAGGAACTTCCTTTATTAGTGATTAAGCAAACTAAAGTGGGAG
	Up5UTRPRO3F	GGCTTGTCAGAATGTTCAGCTTCGGC
	Down3UTRPRO3R	GTAAGGTCCGCTGGGTCCATAAAACTGTC
tyr1D	N3UTRTYR1F	TCGGCCGATCAGGCCCATACTTCAGCAATTTTCATTGAGCAAGG
	N3UTRTYR1R	CTGCTGCATTTAAATAACAGCCGCTGTGTCCG
	N5UTRTYR1F	GCGGCTGTTATTTAAATGCAGCAGATCAGTATAGTTTGAACTTG
	N5UTRTYR1R	TCGGCCCTAGTGGCCTCTCTTCTCTATCACATCCGATCACC
	Up5UTRTYR1F	GATCACGTTCAAGAGAGGTTTGGATTCC
	NDown3UTRTYR1R	CAGCATTGTATGTAGTTCATCCCTAGC
pha2D	3UTRPHA2F	TCGGCCGATCAGGCCAAAAGGGTTAAGTGTAAGATGTAAATATATTAATTTCG
	3UTRPHA2R	CTGCAATGGCTGGATATTTAAATGATCGATATGACTCCCCTTCTGG
	5UTRPHA2F	GTCATATCGATCATTTAAATATCCAGCCATTGCAGTTTGGATTC
	5UTRPHA2R	TCGGCCCTAGTGGCCGGTTAGGTTATCCTATATGGGGGAACG
	Up5UTRPHA2F	GTCGTTCATGAAAGACCTGCGC
	Down3UTRPHA2R	GTTGAATTCCAGAAGCCTTGAGATCTATG
sub2D	3UTRsub2F	TCGGCCGATCAGGCCTGACTCATTGACCCCAGCTCAAC
	3UTRsub2R	GGGACTGACCCGGGTGAGGAAAACACTCATTGAAATTCCTG
	5UTRsub2F	CCTCACCCGGGTCAGTCCCAACTTGTTGG
	5UTRsub2R	TCGGCCCTAGTGGCCGATCCCTGTAATTTCAGCGATGGAG
	Up5UTRsub2F	ACGATTAAGGCAAATCTTCCGGTTC
	Down3UTRsub2R	GAAACAAATCAGTGACGGCGATGTC
pep4D	3UTRpep4F	TCGGCCGATCAGGCCCTCAGTTTATGACCTAGGCAAAGATGC
	3UTRpep4R	GATAAAGGTCCCCGGGACCTCGGTTGTAAGCGGTAATTC
	5UTRpep4F	CCGAGGTCCCGGGGACCTTTATCACGTTGAATCTAGTTG
	5UTRpep4R	TCGGCCCTAGTGGCCGCTTGTGTATCTTAGCAGAATGAACTTTGG
	Up5UTRpep4F	GAAAATAGTGTATCACTGCCAGCATC
	Down3UTRpep4R	CTCATCTATACCCCAGGACCAG
prb1D	3UTRprb1F	TCGGCCGATCAGGCCCACTGTCACCATTAGCACCAAACTG
	3UTRprb1R	GCCTCTAATCCCGGGAAAGTTTAACTTCATACAGAATAACTTCATG
	5UTRprb1F	AAACTTTCCCGGGATTAGAGGCGGTTGAACTCTG
	5UTRprb1R	TCGGCCCTAGTGGCCGTTGCTTCCTCCGACGATACTG
	Up5UTRprb1F	GCAGTATCCTGCTCATCTTCCCGTAC
	Down3UTRprb1R	CATGAACGTGTTGAACTTGGACGCC
yps1D	3UTRyps1F	TCG GCC GAT CAG GCC TTC AGC TAC CTT TCT CTC TGT TTG G
	3UTRyps1R	C TGG CCC GGG CGT CTG GTT GTT TGT ATT AGC
	5UTRyps1F	ACG CCC GGG CCA GGG ACC TAA TTA TGA CAT C
	5UTRyps1R	TCG GCC CTA GTG GCC CGC TGA AGT CCA ACT GTT GAA CG
	Up5UTRyps1F	CGA ACC TAA TCA ATG ACG GTT ACG AG
	Down3UTRyps1R	TCG GCA TTA TCT GGT AGA TCC GG
yps2D	3UTRyps2F	TCG GCC GAT CAG GCC CTG AGT GCA AGT AGA ATT AAG CTG CTA G
	3UTRyps2R	CCA ATA ACC CGG GTC TGA ACA TCC TGA TTG AAA GC
	5UTRyps2F	GTT CAG ACC CGG GTT ATT GGT GAT CAA GGT TCC TTC
	5UTRyps2R	TCG GCC CTA GTG GCC GTC GGT GTC TCA CAT TAA CAC TAG TTC
	Up5UTRyps2F	AAT TCA TGA TTC CGG AGT GCG TGT AAT C
	Down3UTRyps2R	TTG ATT GGC GTA GCT GGT GAT GAC
kex1D	3UTRkex1F	TCG GCC GAT CAG GCC TGG ACG ACC TGG AAT CCA AC
	3UTRkex1R	T GAC AAC CCG GGT CGG CAG ATG AGT CTT TG
	5UTRkex1F	CC GAC CCG GGT TGT CAT TAT TGG TGG TAA GGC
	5UTRkex1R	TCG GCC CTA GTG GCC TCG ATT GGA GAG GCT GAC ACC
	Up5UTRkex1F	AGT GAA GAG AAT TCA CGA GTA CAA GAG AC
	Down3UTRkex1R	GGT AAA ACC GTC GTC ATT GCT ATT GC
kex2D	3UTRkex2F	TCG GCC GAT CAG GCC CTC TCG GAA GTC TCC AAA GCC
	3UTRkex2R	TGA AGG CCC GGG ATA GTC GCC TTC CGG TTT C
	5UTRkex2F	GAC TAT CCC GGG CCT TCA TCA TCG GAG TC
	5UTRkex2R	TCG GCC CTA GTG GCC GAT CTC ATC CCA GCC GAT GAC
	Up5UTRkex2F	CCT ACA TCA AAT AAA TCC GCC TGC G
	Down3UTRkex2R	CTC CGC ATA TAG TAC CCA TCC AGG
rptPD	3UTRrptPF	TCG GCC GAT CAG GCC AAA GCA GAT GCC AAT CCT ACC AG
	3UTRrptPR	TTA AAG ACC CGG GCT GTT TTC ACA CTT GAG TCA G
	5UTRrptPF	AAA ACA GCC CGG GTC TTT AAA CTG TCC AAT GGA AAC C
	5UTRrptpR	TCG GCC CTA GTG GCC CGC TGC TGT GAT TTT CTC AAT TCT TCC
	Up5UTRrptPF	TAT TCC TCG GAA CAA TCC TCT GTA AC
	Down3UTRrptPR	TCC TGA CTA CTA CTC CTA ACA GTA GAA AGG
ctse2D	3UTRctse2F	TCG GCC GAT CAG GCC GTG TTA CGT TGG CAG TTT GAC TAA GG
	3UTRctse2R	AGA AGT ACC CGG GCG AAC ATG AAC ATA TTG GCT G
	5UTRctse2F	ATG TTC GCC CGG GTA CTT CTC TGT TCA CTT TGG GTC TTA TTC
	5UTRctse2R	TCG GCC CTA GTG GCC TGA GTG TTG GTC CCT GCA TTA TTG
	Up5UTRctse2F	TTG ATA AGC GGC TAC CAA GTC AGA C
	Down3UTRctse2R	AAC ATT GAC CCT TGA GTT GTT ACT CGG
kpx1D	3UTRkpx1F	TCG GCC GAT CAG GCC TCT GTA GGA GAT GCC AAT GTC ATT G
	3UTRkpx1R	GCT GAT CTT ATC CCG GGA AGT AAT TTT TTA AAC ATA TTG ATA AAC AGA C
	5UTRkpx1F	AAA TTA CTT CCC GGG ATA AGA TCA GCA GGT ATG AAT G
	5UTRkpx1R	TCG GCC CTA GTG GCC CTA CAC CAA AGC CAG GTT GCC AAA C
	Up5UTRkpx1F	GTG ACC CTA TCT GGA AAG TCG AGA C
	Down3UTRkpx1R	CTT CAC CAG GTC CAA AGT TGA TGG
kpx4D	3UTRkpx4F	TCG GCC GAT CAG GCC CAA CTA CGA CCC AAG CAT ATC AGA TG
	3UTRkpx4R	GAA TTG CTA CCC GGG CAC CTG GAT TGA ATG CAA G
	5UTRkpx4F	AGG TGC CCG GGT AGC AAT TCC GAG TTA ACA TAA CTG
	5UTRkpx4R	TCG GCC CTA GTG GCC CAA TGG CGA CGA TTC CAG CAT AG
	Up5UTRkpx4F	ATG GAG TGG CCC GTG ATT GAA ATA TTG
	Down3UTRkpx4R	GGT TCT TCC AGT ATT AAA CCT AAC TTG ACA GG
kpx8D	3UTRkpx8F	TCG GCC GAT CAG GCC CTT CAG GTG CAT CTT CTG CTA CTC AAA ATG
	3UTRkpx8R	CAA ATA TGT CCC GGG CAT AAG TAT CAA TGT ACT TCT CAA TG
	5UTRkpx8F	GAT ACT TAT GCC CGG GAC ATA TTT GCC CTC TGA TTG CAC
	5UTRkpx8R	TCG GCC CTA GTG GCC GCA ACT TGT TAG CCT TGA AAG GCG ATT G
	Up5UTRkpx8F	GCC TCT GAC AGA GCG TTG ACC TG
	Down3UTRkpx8R	CAA AGA TCT TGG TGG CTT CGT CC
kpx10D	3UTRkpx10F	TCG GCC GAT CAG GCC GTT ATC GTT GCT GAT TTG AAC AGA TGC TC
	3UTRkpx10R	GA AAA GAC CCG GGC TTC GTA GGA GAG G
	5UTRkpx10F	TA CGA AGC CCG GGT CTT TTC GAC GTG GTT GAT AAA G
	5UTRkpx10R	TCG GCC CTA GTG GCC GAA TTC AAG CTG CTT CAA ACA GCA C
	Up5UTRkpx10F	GTC TTG TTC CAG TGA ACA ACC AGC
	Down3UTRkpx10R	TGG GTA GGG TTG TAT GGG AAC G
kpx17D	3UTRkpx17F	TCG GCC GAT CAG GCC GGT CGT TGT TTC GCG CTC
	3UTRkpx17R	T ACT GCC CGG GTG GCT GGT GGT AGT G
	5UTRkpx17F	GCC ACC CGG GCA GTA AGG AGT CAT CAA GAG
	5UTRkpx17R	TCG GCC CTA GTG GCC GTG TGC TAT TGA CAA GGT GGT CTT ATA G
	Up5UTRkpx17F	GCT TAT TCT CAG CAC TGG ATA CAC CTC
	Down3UTRkpx17R	GAT TCG CCA AGA TCC TGG CC
kpx20D	3UTRkpx20F	TCG GCC GAT CAG GCC CGG CAG CCT GTA GGA TAA TAA GAA G
	3UTRkpx20R	AAT GCT CCC GGG AGT TTT CAC GTG TTC TAC GG
	5UTRkpx20F	TGA AAA CTC CCG GGA GCA TTC CAA AAC ATT GCG
	5UTRkpx20R	TCG GCC CTA GTG GCC CTT ACA CTG TGA GTG AGG CTC AAG
	Up5UTRkpx20F	CAG CAC TAT TTT GCT TGG CTT GC
	Down3UTRkpx20R	GTG TAT TGA TGC GCA GAT ACT CAG C
kpx21D	3UTRkpx21F	TCG GCC GAT CAG GCC TAA GGC TTG TTC GTA AGA AGG CAA AG
	3UTRkpx21R	TAA CTG CCC GGG CAA CAT GGA AAC ACG TG
	5UTRkpx21F	ATG TTG CCC GGG CAG TTA GTC CTG TAC TTG G
	5UTRkpx21R	TCG GCC CTA GTG GCC AGG ACA CTA CGA TAA CAA CTC ATG TTA C
	Up5UTRkpx21F	TGC AGT ATG TTA CGC ACT GCA TTA TAT CG
	Down3UTRkpx21R	GAT AAA ATT CCA CGG CTG ACC GG
kpx24D	3UTRkpx24F	TCG GCC GAT CAG GCC TTG TGG ATC TAC TGA AGG ACT TGT GAG
	3UTRkpx24R	GAC TAG GAC CCG GGT CAT AAT CGC ATC TAC TGT TGT G
	5UTRkpx24F	GAT TAT GAC CCG GGT CCT AGT CTA TGG ACT AAC AGC
	5UTRkpx24R	TCG GCC CTA GTG GCC CTG GCA GAT GAT GTG GAT TCT GC
	Up5UTRkpx24F	CTT TGA AAG TGC ACT ACA ACT GGT CC
	Down3UTRkpx24R	TTC GTA TCG TCC ACG ATA GGT AAA TGT C
kpx25D	3UTRkpx25F	TCG GCC GAT CAG GCC ATT CCT GAA GGA CTG CAA GTC TG
	3UTRkpx25R	CTT AGA TCC CGG GAA GTT TAG AGG AAA TCT GTC TCA AAT AAG
	5UTRkpx25F	TCTAA ACT TCC CGG GAT CTA AGT TTG GAG ATT CTG ACC
	5UTRkpx25R	TCG GCC CTA GTG GCC GTT GGA ATC GAA TGG CTC TAT GAT TGG
	Up5UTRkpx25F	GAC AGC CTC GAT TAT TTC TCT TTC TCT TCG
	Down3UTRkpx25R	AAG GCG TAC CAA GAG CCT TTA GC
